# Supplementary material for: Tailored Iron Oxide Nanoparticles as Potential Cannabinoid Carriers for Anti-Cancer Treatment
Source: Biomolecules. 2025 Feb 5;15(2):230. doi: 10.3390/biom15020230 (PMC11853022; doi:10.3390/biom15020230)
Supplement: Supplementary file 1 [file biomolecules-15-00230-s001.zip]

Archive with 1 entries (1 files):
- biomolecules-3376944-supplementary.pdf
